# Supplementary material for: Evaluation of the pooled sample method in Infinium MethylationEPIC BeadChip array by comparison with individual samples
Source: Clin Epigenetics. 2023 Aug 28;15:138. doi: 10.1186/s13148-023-01544-3 (PMC10463626; doi:10.1186/s13148-023-01544-3)
Supplement: Supplementary file 2 — Additional file 2. Supplementary Dataset 1 [file 13148_2023_1544_MOESM2_ESM.xlsx]

## Sheet: Sheet1
ID	Chr	Start	End	Length	n	Class	dM_individual	p_individual	dM_pool	p_pool
49595	20	30039175	30039600	426	15	island	1.05651	0.0145192	0.704202	0.0674962
7942	20	30039132	30039600	469	18	gene	0.996062	0.0170782	0.691059	0.0907076
48502	20	24384159	24384340	182	4	island	0.926937	0.114286	0.498911	0.342857
84	20	312565	312753	189	5	gene	0.783202	0.222222	0.667915	0.222222
27117	20	312737	312841	105	5	tss	0.783202	0.309524	0.401148	0.547619
42772	20	312595	312841	247	6	island	0.714327	0.24026	0.534531	0.484848
26979	20	239139911	239140190	280	6	gene	0.646544	0.179654	1.04543	0.179654
27314	20	1594676	1594733	58	4	tss	0.58474	0.114286	#N/A	#N/A
28483	20	10563856	10564015	160	4	tss	0.555364	0.342857	0.572172	0.2
18813	20	80708279	80708632	354	6	gene	0.55114	0.393939	0.509138	0.393939
59239	20	80708279	80708513	235	4	island	0.55114	0.485714	0.559109	0.485714
24187	20	135342218	135342620	403	4	gene;island	0.542852	0.485714	0.554474	0.685714
13265	20	48952257	48952423	167	4	gene;island	0.526105	0.685714	#N/A	#N/A
42589	20	239139911	239140369	459	9	tss;island	0.516411	0.222419	0.905531	0.161497
15753	20	63671231	63671845	615	10	gene	0.493166	0.528849	0.462362	0.393048
44422	20	2120959	2121039	81	4	island	0.485091	0.485714	0.464778	0.685714
38968	20	113992694	113993313	620	8	tss;island	0.484774	0.0206682	#N/A	#N/A
8711	20	32146466	32146595	130	5	gene	0.483273	0.690476	0.58293	0.420635
22133	20	113992654	113993313	660	9	gene	0.478211	0.0625257	#N/A	#N/A
26661	20	209848711	209849006	296	4	gene	0.465928	0.485714	0.691285	0.485714
60514	20	95826570	95826853	284	4	island	0.45281	0.485714	#N/A	#N/A
19442	20	88803803	88804051	249	4	gene;island	0.438606	0.342857	0.651259	0.2
24186	20	135341272	135341528	257	4	gene	0.431408	0.342857	#N/A	#N/A
52580	20	42862876	42863173	298	4	island	0.424712	0.114286	0.47776	0.0571429
64170	20	133800685	133800913	229	5	island	0.423211	0.690476	#N/A	#N/A
61778	20	106886503	106886729	227	4	island	0.407958	0.685714	0.504981	0.485714
40612	20	143859669	143860090	422	9	tss;island	0.405568	0.113492	#N/A	#N/A
