# Supplementary material for: Evaluation of the pooled sample method in Infinium MethylationEPIC BeadChip array by comparison with individual samples
Source: Clin Epigenetics. 2023 Aug 28;15:138. doi: 10.1186/s13148-023-01544-3 (PMC10463626; doi:10.1186/s13148-023-01544-3)
Supplement: Supplementary file 3 — Additional file 3. Supplementary Dataset 2 [file 13148_2023_1544_MOESM3_ESM.xlsx]

## Sheet: Sheet1
ID	Pool	RAD	Age	Female	Qubit_ng/uL	ND_ng/uL	ND_260/280	220	221	222	223	224	225	226	227	228	229	230	231	232	233	234	235	236	237	238	239	240	241	242	243	244	245	246	247	248	249	250	251	252	253	254	255	256	257	258	259	260	261
CM_13	A1	1	10.3836	0	13.3	23.3	1.97	1.054	0.98	0.913	0.859	0.799	0.741	0.685	0.65	0.632	0.613	0.598	0.577	0.562	0.545	0.528	0.512	0.492	0.48	0.471	0.458	0.448	0.445	0.444	0.441	0.446	0.448	0.448	0.455	0.463	0.466	0.47	0.478	0.48	0.484	0.489	0.488	0.48	0.477	0.471	0.467	0.465	0.464
CM_16	A1	1	10.7918	0	16.5	20.5	1.79	1.457	1.355	1.258	1.175	1.094	1.014	0.927	0.877	0.847	0.817	0.793	0.762	0.732	0.697	0.665	0.63	0.595	0.568	0.543	0.515	0.493	0.481	0.475	0.462	0.456	0.451	0.444	0.446	0.446	0.445	0.443	0.449	0.447	0.443	0.446	0.441	0.432	0.425	0.416	0.412	0.41	0.41
CM_32	A1	1	11.7397	0	14.8	16.7	1.87	0.199	0.185	0.168	0.162	0.147	0.136	0.122	0.114	0.114	0.113	0.115	0.115	0.118	0.123	0.134	0.146	0.154	0.164	0.176	0.185	0.195	0.205	0.213	0.222	0.234	0.243	0.251	0.265	0.277	0.286	0.294	0.305	0.314	0.324	0.332	0.336	0.334	0.337	0.336	0.335	0.333	0.334
CM_06	A1	1	11.9699	0	14.1	20.7	1.83	0.345	0.324	0.298	0.282	0.266	0.251	0.233	0.222	0.22	0.217	0.216	0.213	0.212	0.212	0.22	0.229	0.234	0.244	0.253	0.265	0.271	0.281	0.288	0.296	0.312	0.321	0.33	0.341	0.357	0.367	0.378	0.39	0.398	0.407	0.418	0.421	0.421	0.419	0.415	0.414	0.414	0.415
CM_04	A1	1	12.4384	0	13.3	17.5	1.89	0.519	0.481	0.441	0.415	0.38	0.346	0.312	0.291	0.281	0.271	0.264	0.255	0.247	0.239	0.237	0.236	0.234	0.235	0.239	0.24	0.244	0.25	0.257	0.261	0.271	0.279	0.284	0.296	0.308	0.316	0.322	0.332	0.339	0.347	0.357	0.358	0.356	0.355	0.351	0.35	0.351	0.351
CM_33	A1	1	12.7233	0	13.3	20.3	1.87	0.46	0.431	0.403	0.385	0.353	0.327	0.299	0.283	0.277	0.269	0.264	0.257	0.254	0.25	0.248	0.249	0.249	0.254	0.26	0.265	0.271	0.279	0.288	0.294	0.309	0.318	0.325	0.338	0.351	0.362	0.37	0.382	0.389	0.398	0.409	0.413	0.412	0.411	0.408	0.406	0.407	0.406
CM_28	A1	1	12.9671	0	14.2	21.3	1.84	0.49	0.455	0.426	0.405	0.378	0.354	0.329	0.308	0.304	0.298	0.295	0.288	0.284	0.278	0.279	0.284	0.283	0.286	0.291	0.298	0.303	0.311	0.317	0.323	0.337	0.347	0.354	0.367	0.38	0.39	0.401	0.413	0.421	0.43	0.441	0.442	0.438	0.436	0.431	0.428	0.427	0.428
CM_62	A1	1	13.3507	0	13.3	21.7	1.76	0.578	0.548	0.517	0.49	0.457	0.428	0.397	0.379	0.373	0.364	0.356	0.346	0.343	0.337	0.335	0.333	0.329	0.332	0.335	0.338	0.339	0.344	0.35	0.356	0.368	0.374	0.381	0.392	0.403	0.41	0.417	0.426	0.429	0.435	0.442	0.443	0.442	0.441	0.436	0.434	0.434	0.435
CM_29	A1	1	14.0137	0	16.7	20.1	1.89	1.033	0.967	0.903	0.853	0.791	0.74	0.685	0.654	0.638	0.618	0.603	0.582	0.567	0.546	0.528	0.506	0.483	0.472	0.457	0.439	0.426	0.421	0.417	0.412	0.412	0.408	0.405	0.409	0.413	0.414	0.414	0.419	0.417	0.422	0.425	0.423	0.415	0.412	0.408	0.403	0.402	0.4
CM_43	A1	1	14.9068	0	13.8	19	1.88	0.267	0.247	0.228	0.221	0.2	0.188	0.172	0.162	0.161	0.159	0.159	0.155	0.157	0.157	0.166	0.177	0.182	0.193	0.206	0.219	0.229	0.242	0.251	0.259	0.275	0.283	0.29	0.303	0.317	0.326	0.334	0.345	0.353	0.365	0.379	0.382	0.383	0.384	0.382	0.381	0.38	0.381
CM_64	A1	1	16.6	0	16.5	16.3	1.84	0.326	0.3	0.275	0.261	0.239	0.219	0.197	0.185	0.18	0.177	0.176	0.169	0.168	0.167	0.171	0.174	0.179	0.183	0.19	0.197	0.204	0.212	0.22	0.227	0.237	0.244	0.252	0.263	0.275	0.283	0.29	0.3	0.307	0.316	0.326	0.328	0.329	0.327	0.326	0.326	0.326	0.327
CM_14	A2	1	10.474	0	15.5	21.1	1.83	0.477	0.444	0.411	0.385	0.356	0.335	0.309	0.292	0.289	0.286	0.283	0.276	0.274	0.272	0.274	0.28	0.28	0.282	0.285	0.291	0.298	0.306	0.315	0.321	0.333	0.343	0.351	0.364	0.376	0.384	0.392	0.401	0.409	0.417	0.427	0.428	0.428	0.428	0.424	0.422	0.421	0.421
CM_31	A2	1	10.9205	0	14.6	15.8	1.96	0.197	0.183	0.174	0.165	0.149	0.139	0.133	0.126	0.125	0.123	0.122	0.122	0.126	0.128	0.133	0.142	0.148	0.157	0.165	0.173	0.179	0.187	0.198	0.207	0.22	0.229	0.238	0.251	0.267	0.277	0.283	0.292	0.301	0.309	0.318	0.32	0.317	0.317	0.315	0.315	0.315	0.318
CM_63	A2	1	11.8904	0	13.7	19	1.83	0.441	0.412	0.38	0.359	0.332	0.307	0.277	0.259	0.252	0.247	0.244	0.237	0.234	0.233	0.238	0.245	0.249	0.251	0.255	0.26	0.264	0.271	0.278	0.281	0.292	0.3	0.307	0.321	0.334	0.341	0.348	0.359	0.368	0.381	0.389	0.39	0.387	0.387	0.383	0.382	0.38	0.38
CM_58	A2	1	12.4301	0	14.9	24	1.85	0.362	0.34	0.316	0.304	0.282	0.266	0.242	0.228	0.225	0.221	0.22	0.215	0.216	0.216	0.226	0.237	0.245	0.258	0.271	0.283	0.294	0.306	0.318	0.329	0.347	0.359	0.37	0.389	0.406	0.418	0.429	0.443	0.454	0.467	0.48	0.484	0.482	0.482	0.481	0.478	0.479	0.48
CM_72	A2	1	12.5781	0	13.7	23	1.8	0.874	0.822	0.77	0.735	0.685	0.637	0.586	0.555	0.54	0.521	0.509	0.489	0.476	0.459	0.446	0.436	0.424	0.418	0.413	0.409	0.406	0.408	0.41	0.41	0.416	0.422	0.425	0.435	0.445	0.451	0.457	0.466	0.472	0.477	0.485	0.484	0.478	0.474	0.468	0.463	0.461	0.461
CM_54	A2	1	12.7699	0	16.9	23.8	1.87	0.789	0.732	0.681	0.64	0.594	0.548	0.503	0.476	0.465	0.453	0.442	0.427	0.417	0.407	0.4	0.394	0.384	0.382	0.381	0.38	0.379	0.384	0.388	0.392	0.401	0.407	0.413	0.426	0.438	0.445	0.452	0.463	0.472	0.48	0.488	0.489	0.487	0.484	0.48	0.478	0.477	0.476
CM_05	A2	1	12.9945	0	15.7	24.1	1.85	0.409	0.386	0.365	0.353	0.329	0.31	0.289	0.279	0.278	0.274	0.275	0.269	0.27	0.271	0.278	0.285	0.291	0.299	0.308	0.32	0.326	0.34	0.352	0.359	0.374	0.386	0.394	0.409	0.427	0.436	0.445	0.458	0.468	0.479	0.491	0.494	0.492	0.49	0.488	0.485	0.483	0.482
CM_40	A2	1	13.6849	0	13.5	20.5	1.85	0.319	0.298	0.28	0.27	0.248	0.23	0.212	0.203	0.203	0.2	0.198	0.194	0.195	0.198	0.206	0.214	0.221	0.23	0.241	0.251	0.261	0.271	0.281	0.29	0.307	0.318	0.327	0.343	0.358	0.369	0.378	0.389	0.398	0.407	0.419	0.422	0.42	0.418	0.414	0.411	0.409	0.41
CM_44	A2	1	14.0164	0	16	20	1.81	0.269	0.258	0.24	0.233	0.211	0.198	0.182	0.175	0.174	0.17	0.17	0.166	0.171	0.174	0.183	0.192	0.198	0.209	0.22	0.231	0.239	0.248	0.259	0.268	0.285	0.294	0.303	0.319	0.334	0.345	0.353	0.365	0.374	0.387	0.4	0.402	0.4	0.402	0.401	0.4	0.4	0.4
CM_19	A2	1	15.2	0	16.2	21.7	1.87	0.544	0.521	0.486	0.465	0.432	0.403	0.37	0.352	0.346	0.336	0.329	0.319	0.314	0.309	0.31	0.31	0.304	0.306	0.312	0.314	0.318	0.324	0.332	0.336	0.351	0.358	0.364	0.378	0.389	0.399	0.406	0.418	0.426	0.436	0.447	0.449	0.446	0.445	0.439	0.436	0.433	0.434
CM_49	A2	1	18.6301	0	14.5	25	1.89	0.644	0.604	0.562	0.533	0.498	0.463	0.43	0.409	0.399	0.388	0.383	0.37	0.363	0.356	0.352	0.351	0.35	0.352	0.353	0.36	0.364	0.373	0.382	0.387	0.402	0.41	0.418	0.434	0.447	0.457	0.465	0.478	0.487	0.5	0.511	0.514	0.512	0.509	0.506	0.503	0.501	0.5
TD_36	B1	0	10.611	0	13.8	20.9	1.83	0.903	0.844	0.785	0.738	0.686	0.642	0.594	0.565	0.551	0.535	0.523	0.507	0.495	0.48	0.467	0.454	0.44	0.429	0.422	0.411	0.404	0.402	0.4	0.396	0.4	0.404	0.404	0.411	0.416	0.419	0.422	0.428	0.429	0.43	0.435	0.434	0.431	0.429	0.424	0.42	0.419	0.418
TD_40	B1	0	11.9014	0	15.4	23.6	1.89	0.488	0.45	0.421	0.394	0.363	0.333	0.303	0.286	0.28	0.274	0.269	0.262	0.258	0.254	0.257	0.261	0.265	0.268	0.276	0.287	0.294	0.307	0.318	0.327	0.342	0.354	0.363	0.378	0.396	0.407	0.417	0.43	0.44	0.455	0.468	0.474	0.473	0.474	0.471	0.47	0.471	0.472
TD_15	B1	0	12.0822	0	13.5	23	1.85	0.527	0.495	0.463	0.431	0.403	0.369	0.34	0.32	0.314	0.305	0.299	0.293	0.288	0.285	0.284	0.288	0.286	0.292	0.298	0.304	0.312	0.322	0.332	0.342	0.356	0.365	0.375	0.389	0.403	0.412	0.422	0.433	0.443	0.452	0.461	0.465	0.465	0.464	0.46	0.458	0.459	0.461
TD_29	B1	0	12.1425	0	15.4	20.4	1.86	0.31	0.289	0.267	0.255	0.237	0.221	0.201	0.189	0.187	0.185	0.186	0.183	0.184	0.185	0.193	0.201	0.208	0.217	0.228	0.24	0.249	0.26	0.272	0.282	0.296	0.304	0.312	0.327	0.342	0.352	0.361	0.372	0.384	0.398	0.409	0.414	0.412	0.413	0.411	0.41	0.409	0.41
TD_37	B1	0	12.3425	0	15.3	23.3	1.87	0.44	0.411	0.376	0.35	0.325	0.297	0.269	0.253	0.247	0.239	0.236	0.23	0.228	0.227	0.231	0.237	0.241	0.25	0.26	0.27	0.277	0.289	0.302	0.312	0.33	0.342	0.352	0.37	0.388	0.4	0.41	0.423	0.435	0.45	0.464	0.467	0.468	0.469	0.467	0.467	0.466	0.465
TD_14	B1	0	12.5699	0	15.8	24.3	1.7	0.815	0.766	0.723	0.692	0.653	0.614	0.573	0.549	0.537	0.525	0.514	0.499	0.489	0.477	0.469	0.461	0.451	0.446	0.444	0.44	0.436	0.439	0.442	0.444	0.451	0.456	0.458	0.469	0.478	0.482	0.486	0.493	0.495	0.5	0.505	0.503	0.498	0.496	0.49	0.487	0.486	0.486
TD_35	B1	0	13.211	0	16.1	17.3	1.84	0.23	0.215	0.2	0.193	0.179	0.167	0.154	0.147	0.147	0.146	0.147	0.145	0.147	0.15	0.16	0.17	0.176	0.186	0.193	0.202	0.211	0.221	0.23	0.236	0.25	0.259	0.267	0.281	0.296	0.304	0.311	0.322	0.331	0.341	0.352	0.355	0.351	0.35	0.347	0.347	0.346	0.348
TD_41	B1	0	13.8548	0	14.9	18.6	1.82	0.27	0.249	0.224	0.209	0.189	0.169	0.155	0.144	0.146	0.142	0.142	0.138	0.139	0.144	0.151	0.159	0.166	0.176	0.188	0.198	0.21	0.22	0.232	0.243	0.256	0.266	0.276	0.293	0.307	0.316	0.323	0.334	0.346	0.358	0.369	0.371	0.37	0.373	0.372	0.373	0.372	0.373
TD_08	B1	0	14.4356	0	16.9	19	1.82	0.331	0.316	0.29	0.273	0.247	0.232	0.209	0.197	0.193	0.187	0.185	0.18	0.181	0.18	0.188	0.196	0.202	0.214	0.223	0.232	0.238	0.247	0.257	0.264	0.275	0.282	0.291	0.305	0.32	0.33	0.337	0.349	0.36	0.373	0.381	0.384	0.382	0.382	0.381	0.38	0.379	0.379
TD_07	B1	0	14.7315	0	15.8	21.4	1.87	0.326	0.307	0.287	0.274	0.25	0.231	0.211	0.2	0.2	0.196	0.195	0.192	0.192	0.192	0.198	0.207	0.212	0.222	0.234	0.246	0.259	0.273	0.285	0.293	0.31	0.321	0.329	0.345	0.361	0.372	0.383	0.397	0.408	0.421	0.434	0.437	0.436	0.436	0.431	0.43	0.429	0.43
TD_21	B1	0	15.4329	0	15.5	18.5	1.86	0.439	0.41	0.385	0.363	0.335	0.306	0.274	0.254	0.247	0.24	0.232	0.223	0.217	0.212	0.213	0.214	0.212	0.214	0.222	0.227	0.232	0.242	0.253	0.261	0.273	0.28	0.288	0.303	0.318	0.325	0.331	0.341	0.353	0.367	0.378	0.38	0.378	0.376	0.374	0.373	0.371	0.37
TD_18	B2	0	11.5096	0	15.3	23.8	1.73	0.695	0.652	0.613	0.586	0.548	0.516	0.477	0.454	0.446	0.433	0.426	0.414	0.406	0.397	0.395	0.391	0.387	0.392	0.394	0.395	0.397	0.403	0.409	0.413	0.422	0.426	0.432	0.444	0.456	0.461	0.466	0.475	0.48	0.49	0.495	0.494	0.488	0.483	0.48	0.478	0.476	0.477
TD_02	B2	0	11.9507	0	14.7	24.3	1.88	0.4	0.369	0.344	0.328	0.307	0.285	0.262	0.25	0.248	0.245	0.244	0.24	0.24	0.241	0.248	0.256	0.26	0.271	0.282	0.294	0.305	0.317	0.332	0.343	0.361	0.372	0.383	0.4	0.417	0.429	0.44	0.454	0.466	0.48	0.493	0.497	0.496	0.497	0.49	0.488	0.486	0.489
TD_39	B2	0	12.1205	0	13.5	19	1.77	0.375	0.352	0.325	0.306	0.28	0.255	0.232	0.217	0.215	0.21	0.208	0.203	0.205	0.207	0.213	0.221	0.222	0.231	0.239	0.247	0.251	0.258	0.267	0.276	0.289	0.297	0.304	0.318	0.333	0.343	0.35	0.36	0.37	0.382	0.391	0.393	0.389	0.388	0.384	0.382	0.381	0.382
TD_01	B2	0	12.1534	0	16.5	18.4	1.88	0.279	0.262	0.242	0.229	0.206	0.189	0.169	0.159	0.157	0.155	0.154	0.151	0.153	0.155	0.165	0.174	0.18	0.189	0.199	0.207	0.215	0.225	0.235	0.244	0.256	0.264	0.273	0.288	0.303	0.311	0.319	0.331	0.343	0.355	0.368	0.372	0.37	0.372	0.37	0.368	0.369	0.368
TD_24	B2	0	12.5534	0	16.2	20.6	1.91	0.472	0.436	0.4	0.377	0.348	0.32	0.29	0.271	0.265	0.258	0.256	0.249	0.247	0.244	0.248	0.255	0.256	0.262	0.268	0.275	0.279	0.289	0.298	0.304	0.314	0.321	0.328	0.342	0.357	0.366	0.374	0.387	0.399	0.412	0.422	0.425	0.421	0.417	0.414	0.412	0.412	0.413
TD_32	B2	0	12.863	0	13.5	26.8	1.8	0.405	0.373	0.35	0.334	0.314	0.292	0.27	0.258	0.257	0.253	0.253	0.25	0.25	0.254	0.265	0.277	0.285	0.297	0.31	0.324	0.336	0.35	0.365	0.378	0.395	0.409	0.42	0.438	0.456	0.469	0.479	0.493	0.506	0.52	0.535	0.542	0.542	0.54	0.536	0.535	0.535	0.536
TD_16	B2	0	13.4137	0	13	25.3	1.86	0.392	0.367	0.344	0.33	0.308	0.288	0.263	0.25	0.248	0.244	0.244	0.239	0.239	0.24	0.251	0.262	0.269	0.282	0.293	0.305	0.316	0.329	0.341	0.352	0.369	0.382	0.393	0.411	0.43	0.441	0.451	0.465	0.478	0.492	0.505	0.511	0.51	0.509	0.509	0.508	0.505	0.506
TD_25	B2	0	14.0932	0	16.8	19.5	1.9	0.266	0.248	0.231	0.223	0.208	0.193	0.175	0.166	0.167	0.165	0.166	0.162	0.164	0.165	0.174	0.183	0.185	0.194	0.205	0.216	0.228	0.241	0.253	0.263	0.28	0.289	0.296	0.312	0.324	0.334	0.342	0.353	0.363	0.374	0.387	0.392	0.392	0.393	0.391	0.389	0.389	0.392
TD_22	B2	0	14.7288	0	15.8	28.8	1.68	0.907	0.865	0.823	0.789	0.75	0.712	0.665	0.64	0.631	0.619	0.612	0.599	0.591	0.581	0.578	0.573	0.563	0.559	0.557	0.552	0.546	0.547	0.552	0.551	0.557	0.56	0.559	0.569	0.579	0.584	0.589	0.597	0.601	0.608	0.614	0.613	0.603	0.595	0.583	0.579	0.576	0.573
TD_33	B2	0	15.2	0	16.6	22.4	1.79	0.38	0.356	0.337	0.326	0.302	0.285	0.265	0.254	0.252	0.249	0.249	0.245	0.246	0.248	0.256	0.264	0.268	0.278	0.286	0.297	0.304	0.315	0.326	0.336	0.352	0.361	0.37	0.384	0.4	0.411	0.419	0.43	0.438	0.45	0.459	0.462	0.458	0.454	0.451	0.448	0.448	0.45
TD_12	B2	0	16.726	0	15.3	23.7	1.94	0.389	0.362	0.338	0.321	0.291	0.269	0.249	0.237	0.235	0.23	0.228	0.224	0.224	0.225	0.232	0.239	0.242	0.251	0.26	0.271	0.281	0.295	0.308	0.32	0.338	0.352	0.364	0.382	0.4	0.411	0.422	0.436	0.45	0.463	0.473	0.478	0.476	0.478	0.477	0.475	0.474	0.475
[truncated: 88 more columns]
