# Supplementary material for: Evaluation of the pooled sample method in Infinium MethylationEPIC BeadChip array by comparison with individual samples
Source: Clin Epigenetics. 2023 Aug 28;15:138. doi: 10.1186/s13148-023-01544-3 (PMC10463626; doi:10.1186/s13148-023-01544-3)
Supplement: Supplementary file 4 — Additional file 4. Supplementary Dataset 3 [file 13148_2023_1544_MOESM4_ESM.xlsx]

## Sheet: Sheet1
ID	Pool	RAD	Age	Female	Qubit_ng/uL	ND_ng/uL	ND_260/280	220	221	222	223	224	225	226	227	228	229	230	231	232	233	234	235	236	237	238	239	240	241	242	243	244	245	246	247	248	249	250	251	252	253	254	255	256	257	258	259	260	261
Blank	NA	NA	NA	NA	NA	0	1.05	0.025	0.022	0.019	0.019	0.012	0.008	0.003	-0.002	-0.001	-0.001	0	0	0.002	0.005	0.01	0.012	0.013	0.012	0.011	0.009	0.004	0.003	0.001	-0.001	-0.002	-0.004	-0.003	-0.002	0.001	-0.001	0.002	0.007	0.012	0.014	0.014	0.013	0.01	0.007	0.003	0	0.001	0.002
Pool_A1	A1	1	12.8986	0	14.1	20.1	1.82	0.608	0.567	0.528	0.502	0.468	0.436	0.4	0.377	0.368	0.358	0.349	0.339	0.332	0.323	0.318	0.317	0.31	0.31	0.314	0.312	0.314	0.32	0.327	0.329	0.34	0.345	0.349	0.36	0.371	0.376	0.381	0.392	0.397	0.404	0.413	0.411	0.408	0.407	0.404	0.402	0.401	0.402
Pool_A2	A2	1	13.2354	0	16.1	22.6	1.83	0.511	0.475	0.443	0.42	0.395	0.369	0.342	0.327	0.321	0.315	0.311	0.303	0.299	0.294	0.296	0.299	0.302	0.309	0.317	0.324	0.328	0.339	0.348	0.353	0.365	0.37	0.377	0.39	0.403	0.411	0.418	0.43	0.437	0.449	0.459	0.462	0.459	0.459	0.454	0.451	0.453	0.452
Pool_B1	B1	0	13.0286	0	16	21.8	1.82	0.488	0.455	0.425	0.403	0.371	0.349	0.322	0.305	0.298	0.29	0.285	0.277	0.273	0.266	0.266	0.267	0.264	0.271	0.28	0.286	0.294	0.305	0.314	0.322	0.337	0.344	0.352	0.367	0.382	0.391	0.4	0.412	0.422	0.434	0.444	0.444	0.44	0.439	0.436	0.435	0.436	0.436
Pool_B2	B2	0	13.392	0	16.5	21.8	1.87	0.404	0.377	0.351	0.332	0.308	0.288	0.265	0.25	0.247	0.242	0.241	0.236	0.235	0.234	0.241	0.248	0.252	0.259	0.269	0.278	0.286	0.298	0.308	0.317	0.333	0.344	0.351	0.366	0.381	0.39	0.398	0.409	0.418	0.429	0.441	0.442	0.441	0.438	0.437	0.437	0.435	0.435
[truncated: 88 more columns]
